# Supplementary material for: Lactobacillus-Fermented Centella asiatica Extract Inhibits Airway Inflammation in Cigarette Smoke Extract/LPS-Induced Mice
Source: Plants (Basel). 2025 Nov 7;14(22):3416. doi: 10.3390/plants14223416 (PMC12655661; doi:10.3390/plants14223416)
Supplement: Supplementary file 1 [file plants-14-03416-s001.zip]

Archive with 1 entries (1 files):
- plants-3892466-supplementary.pdf
